# Supplementary material for: The Drosophila escape motor circuit shows differential vulnerability to aging linked to functional decay
Source: PLoS Biol. 2025 Dec 16;23(12):e3003553. doi: 10.1371/journal.pbio.3003553 (PMC12707685; doi:10.1371/journal.pbio.3003553)
Supplement: S1 Data — Contains all values used for data presentation and statistical analysis. (XLSX) [file pbio.3003553.s001.xlsx]

## Sheet: Figure 1B
Figure 1B	age
fly #	3-10 days	10-30 days	30-50 day	50-60 day	> 60 days
1	1	0	1	1	0
2	1	1	1	1	0
3	1	1	1	1	1
4	1	1	1	0	0
5	1	1	1	0	0
6	1	1	1	0	0
7	1	0	1	1	0
8	1	0	1	1	1
9	1	1	1	1	0
10	1	1	0	1	0
11	1	1	1	0	0
12	1	1	1	1	0
13	0	1	0	1	0
14	1	1	1	1	0
15	1	1	1	1	0
16	1	1	1	1	0
17	1	1	1	0	0
18	1	1	1	0	0
19	0	1	1	0	0
20	1	1	1	0	0
21	1	1	1	1	0
22	1	0	1	0	0
23		1	0		0
24		0	1		1
25		1	1
26			1
27			1
28			1
29			1
30			1
31			1
32			0
33			0
34			0
35			1
# responders	19	21	29	13	3
# non-responders	3	4	6	9	21
% non-responders	0.136364	0.181818	0.272727	0.409091	0.954545
% responders	0.863636	0.84	0.828571	0.590909	0.125
n animals	22	25	35	22	24
Table Analyzed	figure 1B
P value and statistical significance
Test	Fisher's exact test
P value	<0,0001
P value summary	****
One- or two-sided	NA
Statistically significant (P < 0.05)?	Yes
Data analyzed
Number of rows	5
Number of columns	2

## Sheet: Figure 1D
Figure 1D
responders (< 10d)/Fly#	lamina on	lamina off	receptor potential (RP)
1	0.07	3.80667	10.49
2	0.163333	6.37667	12.8067			NR lamina on			NR lamina off
3	0.45	4.78333	14.0767			vs,			vs,
4	0.57	5.02333	8.98			Young lamina on			Young lamina off
5	2.39	6.43667	13.3367			Unpaired t test			Unpaired t test
6	1.48333	5.55333	12.5133			P value	0.4313		P value	0.1569
7	1.32333	3.55	16.97			P value summary	ns		P value summary	ns
8	0.283333	5.71667	6.91			Significantly different (P < 0.05)?	No		Significantly different (P < 0.05)?	No
9	0.123333	5.61333	7.19
10	0.253333	4.8	11.1567
11	0	2.93	11.4633
12	0.03	1.7	10.3467
13	0	2.13667	14.6267			NR receptor potential (RP)
						vs,
mean	0.5477	4.495	11.61			Young receptor potential (RP)
standard deviation	0.7337	1.55	2.898			Unpaired t test
						P value	0.0804
						P value summary	ns
						Significantly different (P < 0.05)?	No
non-responder (> 60d)/Fly#	lamina on	lamina off	receptor potential (RP)
1	0.06	3.13	9.68333
2	0.02	1.76	9.27
3	0.5	4.18333	7.78
4	0	2.68667	8.52333
5	1.98333	4.2	7.41667
6	0	3.65	9.74333
7	1.19333	2.65667	5.81
8	1.06	5.68667	10.88
9	1.73	4.86	5.99
10	1.17	4.14	7.64667
11	0.94	3.46	4.59
mean	0.7864	9.422	3.675
standard deviation	0.7182	2.923	1.106

## Sheet: Figure 2C
Figure 2C
short latency response (SLR)
animal #	10 days	> 50 days	non-responder (NR)
1	1.29	1.35	1.23
2	1.2	1.38	2.39
3	1.29	1.23	1.65			One Way Anova		p value	<0,0001
4	1.22	1.4	2.01					****
5	1.29	1.28	1.28
6	1.32	1.35	1.93			Tukey's multiple comparisons test			Significant?	Summary	Adjusted P Value
7	1.27	1.51	1.7			10d SLR vs. >50d SLR			No	ns	0.08
8	1.26	1.42				10d SLR vs. NR SLR			Yes	****	<0.0001
9	1.28	1.33				>50d SLR vs. NR SLR			Yes	***	0.0001
10	1.34	1.38
11	1.2	1.17
12	1.25	1.67
13	1.12	1.49
14	1.24	1.46
15	1.28	1.49
16	1.1	1.21
17	1.16	1.37
18	1.25
19	1.34
mean	1.247	1.382	1.716
standard deviation	0.06732	0.1234	0.3488

## Sheet: Figure 2E
Figure 2E
refractory period
animal #	10 days	> 50 days	non-responder (NR)
1	7	7	6
2	6	6	6				One Way Anova	p value	0.2156
3	6	6	6
4	8	8	5
5	5	5	5
6	6	6	5
7	7	7	5
8	5	5
9	6	6
10	6	6
11	5	5
12		6
13		5
14		7
15		6
mean	6.091	6.333	5.5
standard deviation	0.9439	1.138	0.5345

## Sheet: Figure 2G
Figure 2G
following frquency 50% (FF50)
animal #	10 days	> 50 days	non-responder (NR)
1	210	180	150
2	220	180	160
3	180	190	180
4	170	170	220					One Way Anova		p value	0.2184	ns
5	210	210	130
6	250	180	220
7	170	230	180
8	180	200
9	200	140
10	210	220
11	200	160
12		180
13		170
14		130
15		230
16		180
17		200
mean	200	182.4	161.4
standard deviation	24.08	29.05	36.25

## Sheet: Figure 2H
Figure 2H
DLMmn to DLM muscle
	following transmission at 300 Hz	not following transmission at 300 Hz	percent following at 300 MN stimulation
10 days	4	1	80
50 days	6	0	100
NR	3	1	75
	P value and statistical significance
	Test	Fisher's exact test
	P value	0.7
	P value summary	ns
	One- or two-sided	NA
	Statistically significant (P < 0.05)?	No
	Data analyzed
	Number of rows	3
	Number of columns	2

## Sheet: Figure 2J
Figure 2J
Percent flies with
Long latency response (LLR)
animal #	10 days	> 50 days	> 65 days
1	1	1	1
2	1	1	0
3	1	1	0
4	1	1	0
5	1	0	0
6	1	1	0
7	1	1	0
8	1	1	0
9	1	1	1
10	1	1	0
11	1	0	0
12		0	0
13		1	0
14			1
15			0
16			0
# responders	11	10	3
percentage responders	100	76.9231	18.75
# flies tested	11	13	16
Chi square test	control	p value	p value
Fishers exact test	all responders	0.1413	<0.0001

## Sheet: Figure 2K
Figure 2K
LLR latency
animal #	10 days	> 50 days	> 65 days			ANOVA summary
1	3.72	4.2	3.98			F	6.181
2	3.78	4.2	3.71			P value	0.0071
3	3.74	4.58	4.33			P value summary	**
4	3.69	4.38	4.04			Significant diff. among means (P < 0.05)?	Yes
5	3.82	4.8				R squared	0.3496
6	4	4.3
7	3.53	3.8
8	3.74	3.9				Tukey's multiple comparisons test			Significant?	Summary	Adjusted P Value
9	3.9	5.57				10 days vs. > 50 days			Yes	**	0.0054
10	3.98					10 days vs. > 65 days			No	ns	0.7659
11	4.08					> 50 days vs. > 65 days			No	ns	0.1748
12	4.06
13	4.29
14
15
16
17
mean	3.87154	4.41444	4.015
standard deviation	0.204403	0.531486	0.254362

## Sheet: Figure 4A
Figure 4A
GF optogenetic stimulation
Test group
GF-GAL4::UAS-ChR	3-10 days	10-30 days	30-50 days	50-60 days	>60 days			# responders	# non-responders		P value and statistical significance
# animals tested	167	158	147	134	118		3-10 days	163	4		Test	Fisher's exact test
# responders	163	152	145	127	94		10-30 days	152	6		P value	0.266594
% responders	0.976048	0.962025	0.986395	0.947761	0.79661		30-50 days	145	2
							50-60 days	127	7		P value and statistical significance for animals >60 days
											Test	Fisher's exact test
											P value	<0,0001
											P value summary	****
control group
GF-GAL4::UAS-GFP	3-10 days	10-30 days	30-50 days	50-60 days	>60 days
# animals tested	192	166	156	156	136			# responders	# non-responders
# responders	0	3	2	0	0		3-10 days	163	4
% responders	0	0.0180723	0.0128205	0	0		10-30 days	152	6
							30-50 days	145	2
							50-60 days	127	7

## Sheet: Figure 4B
Figure 4B
GF optogenetic stimulation
in animals with no normal
escape response
	Test group	control group
	GF-GAL4::UAS-ChR	GF-GAL4::UAS-GFP
animal #
1	1	0
2	1	0
3	1	0
4	1	0
5	0	0
6	0	0
7	0	0
8	1	0
9	0	0
10	0	0
11	1	0
12	1	0
13	0	0
14	1	0
15	1	0
16	1	0
17	0	0
18	0	0
19	0	0
20	0	0
21	0	0
22	1	0
23	0	0
24	1	0
25	1	0
26	0	0
27	1	0
28	0	0
29	1	0
30	1	0
31	0	0
32	0	0
33	1	0
34		0
35		0
36		0
# animals tested	33	36
# responders	17	0
% responders	0.515152	0
Fisher's test
	responders	non-responders
control	0	36
test	17	16
P value and statistical significance
Test	Fisher's exact test
P value	<0,0001
P value summary	****
One- or two-sided	Two-sided
Statistically significant (P < 0.05)?	Yes

[truncated: 28 more sheets: Figure 4G, Figure 4H, Figure 4I, Figure 4J, Figure 5A, Figure 5C, Figure 5E, Figure 5F, Figure 5G, Figure 6D, Figure 6E, Figure 6H, Figure 7C, Figure 7D, Figure 7G, Figure 7H, Figure 7J, Figure 7K, Figure 7M, Figure 7N …]
